# Supplementary material for: Comparative study of commercially available and homemade anti-VAMP7 antibodies using CRISPR/Cas9-depleted HeLa cells and VAMP7 knockout mice
Source: F1000Res. 2019 Feb 7;7:1649. Originally published 2018 Oct 16. [Version 2] doi: 10.12688/f1000research.15707.2 (PMC6376254; doi:10.12688/f1000research.15707.2)
Supplement: Raw images of experimental replicates for Figure 1, immunoblotting experiments — This dataset includes uncropped blots for all experimental replicates that are represented in Figure 1. Treatments and immunoblot methods were performed as outlined in Figure 1. Blots were probed with indicated anti-VAMP7 antibodies and anti-α-tubulin antibodies was used as a loading control. (A) Dataset used for Figure 1, with cropped regions in red dashed line. (B) Additional set of raw images of a replicate experiment. Quantification as performed in Figure 1 is shown in lower panel. Note that although signal intensity and background are different within these two replicates, the relative performance of the different tested antibodies remained the same. [file f1000research-7-19822-s0000.tgz]

Archive with 1 entries (1 files):
- e4981809-12d1-4796-9c71-7047d3d7ab18_dataset1.pdf
