# Supplementary material for: Comparative study of commercially available and homemade anti-VAMP7 antibodies using CRISPR/Cas9-depleted HeLa cells and VAMP7 knockout mice
Source: F1000Res. 2019 Feb 7;7:1649. Originally published 2018 Oct 16. [Version 2] doi: 10.12688/f1000research.15707.2 (PMC6376254; doi:10.12688/f1000research.15707.2)
Supplement: Raw images of immunoprecipitation experiments for Figure 3, immunoprecipitation — Uncropped data from Figure 3 (A) and replicate (C) for VAMP7 immunoprecipitation from Cos-7 cell lysate overexpressing GFP-tagged mouse, rat or human VAMP7 constructs. Uncropped immunoblotting data from Figure 3 (B) and replicate (D) for VAMP7 immunoprecipitation from WT and VAMP7 KO mouse cortex extracts. Antibodies used for immunoprecipitation and subsequent immunoblotting are indicated. Red dashed lines show GFP-VAMP7 protein and cropped region, respectively. IN=Input (50 µg in A and C, 100 µg in B and D); SN = supernatant after immunoprecipitation; IP = immunoprecipitate; * = GFP-VAMP7; ° = Absence of band at GFP-VAMP7 size (~50 kDa); ~: immunoglobulins. [file f1000research-7-19822-s0002.tgz]

Archive with 1 entries (1 files):
- 339e56e0-8e02-4008-a572-5b3373396214_Dataset3_v2.pdf
